# Supplementary material for: Biochemical and Biophysical Characterisation of the Hepatitis E Virus Guanine-7-Methyltransferase
Source: Molecules. 2022 Feb 23;27(5):1505. doi: 10.3390/molecules27051505 (PMC8911963; doi:10.3390/molecules27051505)
Supplement: Supplementary file 1 [file molecules-27-01505-s001.zip]

Archive with 1 entries (1 files):
- molecules-1553416-supplementary.pdf
